# Supplementary material for: Monte Carlo simulation with confusion matrix paradigm – A sample of internal consistency indices
Source: Front Psychol. 2023 Dec 27;14:1298534. doi: 10.3389/fpsyg.2023.1298534 (PMC10788128; doi:10.3389/fpsyg.2023.1298534)
Supplement: Supplementary file 1 [file Data_Sheet_1.ZIP]

Archive with 5 entries (5 files):
- testcode.R
- simu1.R
- simu2a.R
- simu2b.R
- simu3.R
