# Supplementary material for: Monte Carlo simulation with confusion matrix paradigm – A sample of internal consistency indices
Source: Front Psychol. 2023 Dec 27;14:1298534. doi: 10.3389/fpsyg.2023.1298534 (PMC10788128; doi:10.3389/fpsyg.2023.1298534)
Supplement: Supplementary file 1 [file Data_Sheet_1.ZIP › testcode.R]

#Simulation for test code.
#This part of the code is used to test the validity of the simulation with a very large sample size.
library(psych)
library(GPArotation)
#set a random seed
set.seed(114514)
#for display.
options(digits=7)
options(scipen = 200)
largesample=100000
#test code for simulation study 1.
#A very large sanmple is used.

simumain=function(leng,samp){
  #create a funnction for main simulation
  #questionnaire length and sample size
  
  times=0
  #replication time
  savea=vector()
  saveo=vector()
  saveglb=vector()
  saveglba=vector()
  
  # in the test code, there is no need to do the replication.
  while(times<1){
    x=rnorm(leng*samp,0,1)
    #At first, a N~(0,1) is created with enough sample, then, it is cut into a result matrix of participants.
    maxx=matrix(x,,leng)
    
    alpha.res=omega(maxx,plot=F)
    omgea.res=omega(maxx,plot=F)
    comax=cov(maxx)
    glb.res=glb.algebraic(comax)
    glba.res=glb.fa(comax)
    #we use omega() and alpha() in psych. For GlB and GLBa, cov matrix calculated first, then glb.algebraic() and glb.fa() are used.
    
    savea=c(savea,alpha.res$alpha)
    
    saveo=c(saveo,omgea.res$omega.tot)
    
    saveglb=c(saveglb,glb.res$glb)
    
    saveglba=c(saveglba,glba.res$glb)
    
    
    print(times)
    times=times+1} 
  
  return(c(leng,samp,mean(savea),mean(saveo),mean(saveglb),mean(saveglba)
           ))
}

res.study1.6=simumain(6,largesample)
res.study1.6
print("the first variable is the length, the second variable is the sample size, the later four is Alpha, Omgea, GLB and GLBa")
print("becasue all these value are close to zero, the dataset simulated in this condition has a null effect in internal consistecy.")
res.study1.12=simumain(12,largesample)
res.study1.12

#test code for simulation study 2a.

simumain2a=function(leng,samp){
  #the main simulation function
  
  times=0
  #replication time
  savea=vector()
  saveo=vector()
  saveglb=vector()
  saveglba=vector()
  
  # no need to replicate in the test code
  while(times<1){
    x=rnorm(leng*samp,0,1)
    #At first, a N~(0,1) is created with enough sample, then, it is cut into a result matrix of participants.
    maxx=matrix(x,,leng)
    
    alpha.res=omega(maxx,plot=F)
    omgea.res=alpha.res
    #both of the omega and alpha are calculated by omgea()function in the orginal study, therefore, save some time in simulation.
    comax=cov(maxx)
    glb.res=glb.algebraic(comax)
    glba.res=glb.fa(comax)
    #we use omega() and alpha() in psych. For GlB and GLBa, cov matrix calculated first, then glb.algebraic() and glb.fa() are used.
    
    savea=c(savea,alpha.res$alpha)
    
    saveo=c(saveo,omgea.res$omega.tot)
    #the call is different.
    saveglb=c(saveglb,glb.res$glb)
    
    saveglba=c(saveglba,glba.res$glb)
    
    
    print(times)
    times=times+1}
  
  return(c(leng,samp,savea,saveo,saveglb,saveglba))
  
  
  
  
  
}

res.study2.6=simumain2a(6,largesample)
res.study2.6
res.study2.12=simumain2a(12,largesample)
res.study2.12
print("Again,becasue all these value are close to zero, the dataset simulated in this condition has a null effect in internal consistecy.")

#test code for simulation study 2b.
simucorv6.te=function(samp){
  #simulation for the tau-euqivalence dataset with six items, with the method used in the original study
  lambda=0.55
  #the lambda is .55 for all variables.
  n=samp
  F1=rnorm(n,0,1)
  F2=rnorm(n,0,1)
  F3=rnorm(n,0,1)
  F4=rnorm(n,0,1)
  F5=rnorm(n,0,1)
  F6=rnorm(n,0,1)
  
  
  e1=rnorm(n,0,1)
  e2=rnorm(n,0,1)
  e3=rnorm(n,0,1)
  e4=rnorm(n,0,1)
  e5=rnorm(n,0,1)
  e6=rnorm(n,0,1)
  
  
  x1=lambda *F1 + sqrt(1-lambda^2)*e1
  x2=lambda *F1 + sqrt(1-lambda^2)*e2
  x3=lambda *F1 + sqrt(1-lambda^2)*e3
  x4=lambda *F1 + sqrt(1-lambda^2)*e4
  x5=lambda *F1 + sqrt(1-lambda^2)*e5
  x6=lambda *F1 + sqrt(1-lambda^2)*e6
  
  m <- data.frame(x1 = x1, x2 = x2, x3 = x3, x4 = x4, x5=x5,x6=x6)
  return(m)
}
simucorv6.cg=function(samp){
  #  #simulation for the conegernic dataset with six items, with the method used in the original study
  
  n=samp
  F1=rnorm(n,0,1)
  F2=rnorm(n,0,1)
  F3=rnorm(n,0,1)
  F4=rnorm(n,0,1)
  F5=rnorm(n,0,1)
  F6=rnorm(n,0,1)
  
  
  e1=rnorm(n,0,1)
  e2=rnorm(n,0,1)
  e3=rnorm(n,0,1)
  e4=rnorm(n,0,1)
  e5=rnorm(n,0,1)
  e6=rnorm(n,0,1)
  
  #the lambda is different for all items
  x1=0.3 *F1 + sqrt(1-0.3^2)*e1
  x2=0.4 *F1 + sqrt(1-0.4^2)*e2
  x3=0.5 *F1 + sqrt(1-0.5^2)*e3
  x4=0.6 *F1 + sqrt(1-0.6^2)*e4
  x5=0.7 *F1 + sqrt(1-0.7^2)*e5
  x6=0.8 *F1 + sqrt(1-0.8^2)*e6
  
  m <- data.frame(x1 = x1, x2 = x2, x3 = x3, x4 = x4, x5=x5,x6=x6)
  
  return(m)
}
simucorv12.te=function(samp){
  #simulation for the tau-euqivalence dataset with 12 items, with the method used in the original study
  
  lambda=0.40
  n=samp
  
  F1=rnorm(n,0,1)
  F2=rnorm(n,0,1)
  F3=rnorm(n,0,1)
  F4=rnorm(n,0,1)
  F5=rnorm(n,0,1)
  F6=rnorm(n,0,1)
  F7=rnorm(n,0,1)
  F8=rnorm(n,0,1)
  F9=rnorm(n,0,1)
  F10=rnorm(n,0,1)
  F11=rnorm(n,0,1)
  F12=rnorm(n,0,1)
  
  
  e1=rnorm(n,0,1)
  e2=rnorm(n,0,1)
  e3=rnorm(n,0,1)
  e4=rnorm(n,0,1)
  e5=rnorm(n,0,1)
  e6=rnorm(n,0,1)
  e7=rnorm(n,0,1)
  e8=rnorm(n,0,1)
  e9=rnorm(n,0,1)
  e10=rnorm(n,0,1)
  e11=rnorm(n,0,1)
  e12=rnorm(n,0,1)
  
  
  x1=lambda *F1 + sqrt(1-lambda^2)*e1
  x2=lambda *F1 + sqrt(1-lambda^2)*e2
  x3=lambda *F1 + sqrt(1-lambda^2)*e3
  x4=lambda *F1 + sqrt(1-lambda^2)*e4
  x5=lambda *F1 + sqrt(1-lambda^2)*e5
  x6=lambda *F1 + sqrt(1-lambda^2)*e6
  x7=lambda *F1 + sqrt(1-lambda^2)*e7
  x8=lambda *F1 + sqrt(1-lambda^2)*e8
  x9=lambda *F1 + sqrt(1-lambda^2)*e9
  x10=lambda *F1 + sqrt(1-lambda^2)*e10
  x11=lambda *F1 + sqrt(1-lambda^2)*e11
  x12=lambda *F1 + sqrt(1-lambda^2)*e12
  
  
  m <- data.frame(x1 = x1, x2 = x2, x3 = x3, x4 = x4, x5=x5,x6=x6,x7=x7,x8=x8,x9=x9,x10=x10,x11=x11,x12=x12)
  return(m)
}
simucorv12.cg=function(samp){
  #  #simulation for the conegernic dataset with 12 items, with the method used in the original study
  
  n=samp
  
  F1=rnorm(n,0,1)
  F2=rnorm(n,0,1)
  F3=rnorm(n,0,1)
  F4=rnorm(n,0,1)
  F5=rnorm(n,0,1)
  F6=rnorm(n,0,1)
  F7=rnorm(n,0,1)
  F8=rnorm(n,0,1)
  F9=rnorm(n,0,1)
  F10=rnorm(n,0,1)
  F11=rnorm(n,0,1)
  F12=rnorm(n,0,1)
  
  
  e1=rnorm(n,0,1)
  e2=rnorm(n,0,1)
  e3=rnorm(n,0,1)
  e4=rnorm(n,0,1)
  e5=rnorm(n,0,1)
  e6=rnorm(n,0,1)
  e7=rnorm(n,0,1)
  e8=rnorm(n,0,1)
  e9=rnorm(n,0,1)
  e10=rnorm(n,0,1)
  e11=rnorm(n,0,1)
  e12=rnorm(n,0,1)
  
  #the lambda is different for all items
  
  x1=0.2 *F1 + sqrt(1-0.2^2)*e1
  x2=0.25 *F1 + sqrt(1-0.25^2)*e2
  x3=0.3 *F1 + sqrt(1-0.3^2)*e3
  x4=0.35 *F1 + sqrt(1-0.35^2)*e4
  x5=0.4 *F1 + sqrt(1-0.4^2)*e5
  x6=0.45*F1 + sqrt(1-0.45^2)*e6
  x7=0.5 *F1 + sqrt(1-0.5^2)*e7
  x8=0.55 *F1 + sqrt(1-0.55^2)*e8
  x9=0.6 *F1 + sqrt(1-0.6^2)*e9
  x10=0.65 *F1 + sqrt(1-0.65^2)*e10
  x11=0.5 *F1 + sqrt(1-0.5^2)*e11
  x12=0.4 *F1 + sqrt(1-0.4^2)*e12
  
  m <- data.frame(x1 = x1, x2 = x2, x3 = x3, x4 = x4, x5=x5,x6=x6,x7=x7,x8=x8,x9=x9,x10=x10,x11=x11,x12=x12)
  
  return(m)
}

simumain.te6.study2b=function(leng,samp){
  
  
  set.seed(114514)
  saveall=vector()
  #create an overall vector to save all the result
  
  #questionnaire length and sample size
  
  times=0
  #replication time
  savea=vector()
  saveo=vector()
  saveglb=vector()
  saveglba=vector()
  
  while(times<1){
    x=simucorv6.te(samp)
    #At first, an ordinal disctirbution with intercorrelation is simulated
    maxx=x
    
    alpha.res=omega(maxx,plot=F)
    omgea.res=alpha.res
    comax=cov(maxx)
    glb.res=glb.algebraic(comax)
    glba.res=glb.fa(comax)
    #we use omega() and alpha() in psych. For GlB and GLBa, cov matrix calculated, then glb.algebraic() and glb.fa() are used.
    
    savea=c(savea,alpha.res$alpha)
    
    saveo=c(saveo,omgea.res$omega.tot)
    
    saveglb=c(saveglb,glb.res$glb)
    
    saveglba=c(saveglba,glba.res$glb)
    
    print(times)
    times=times+1}
  
  return(c(leng,samp,"TE",savea,saveo,saveglb,saveglba
          ))
  
  
  
  
}
simumain.cg6.study2b=function(leng,samp){
  
  times=0
  #replication time
  savea=vector()
  saveo=vector()
  saveglb=vector()
  saveglba=vector()
  
  while(times<1){
    x=simucorv6.cg(samp)
    #At first, an ordinal disctirbution with intercorrelation is simulated
    maxx=x
    
    alpha.res=omega(maxx,plot=F)
    omgea.res=alpha.res
    comax=cov(maxx)
    glb.res=glb.algebraic(comax)
    glba.res=glb.fa(comax)
    #we use omega() and alpha() in psych. For GlB and GLBa, cov matrix calculated, then glb.algebraic() and glb.fa() are used.
    
    savea=c(savea,alpha.res$alpha)
    
    saveo=c(saveo,omgea.res$omega.tot)
    
    saveglb=c(saveglb,glb.res$glb)
    
    saveglba=c(saveglba,glba.res$glb)
    
    print(times)
    times=times+1}
  
  return(c(leng,samp,"CG",savea,saveo,saveglb,saveglba
          ))
}
simumain.te12.study2b=function(leng,samp){
  
  
  
  
  times=0
  #replication time
  savea=vector()
  saveo=vector()
  saveglb=vector()
  saveglba=vector()
  
  while(times<1){
    x=simucorv12.te(samp)
    #At first, an ordinal disctirbution with intercorrelation is simulated
    maxx=x
    
    alpha.res=omega(maxx,plot=F)
    omgea.res=alpha.res
    comax=cov(maxx)
    glb.res=glb.algebraic(comax)
    glba.res=glb.fa(comax)
    #we use omega() and alpha() in psych. For GlB and GLBa, cov matrix calculated, then glb.algebraic() and glb.fa() are used.
    
    savea=c(savea,alpha.res$alpha)
    
    saveo=c(saveo,omgea.res$omega.tot)
    
    saveglb=c(saveglb,glb.res$glb)
    
    saveglba=c(saveglba,glba.res$glb)
    
    print(times)
    times=times+1}
  
  return(c(leng,samp,"TE",savea,saveo,saveglb,saveglba
           ))
  
  
  
  
}
simumain.cg12.study2b=function(leng,samp){
  
  times=0
  #replication time
  savea=vector()
  saveo=vector()
  saveglb=vector()
  saveglba=vector()
  
  while(times<1){
    x=simucorv12.cg(samp)
    #At first, an ordinal disctirbution with intercorrelation is simulated
    maxx=x
    
    alpha.res=omega(maxx,plot=F)
    omgea.res=alpha.res
    comax=cov(maxx)
    glb.res=glb.algebraic(comax)
    glba.res=glb.fa(comax)
    #we use omega() and alpha() in psych. For GlB and GLBa, cov matrix calculated, then glb.algebraic() and glb.fa() are used.
    
    savea=c(savea,alpha.res$alpha)
    
    saveo=c(saveo,omgea.res$omega.tot)
    
    saveglb=c(saveglb,glb.res$glb)
    
    saveglba=c(saveglba,glba.res$glb)
    
    print(times)
    times=times+1}
  
  return(c(leng,samp,"CG",savea,saveo,saveglb,saveglba
          ))
}

largesample=100000
simumain.te6.study2b(6,largesample)

simumain.cg6.study2b(6,largesample)

simumain.te12.study2b(12,largesample)

simumain.cg12.study2b(12,largesample)
print("becasue all these value are close to .71, the dataset simulated in this condition has an accpetable level of effect in internal consistecy.")
#test code for studyc
simucorv6.te.studyc1=function(samp){
  #simulation for the tau-euqivalence dataset with six items, with the method used in the original study
  lambda=0.26
  #the lambda is .55 for all variables.
  n=samp
  F1=rnorm(n,0,1)
  F2=rnorm(n,0,1)
  F3=rnorm(n,0,1)
  F4=rnorm(n,0,1)
  F5=rnorm(n,0,1)
  F6=rnorm(n,0,1)
  
  
  e1=rnorm(n,0,1)
  e2=rnorm(n,0,1)
  e3=rnorm(n,0,1)
  e4=rnorm(n,0,1)
  e5=rnorm(n,0,1)
  e6=rnorm(n,0,1)
  
  
  x1=lambda *F1 + sqrt(1-lambda^2)*e1
  x2=lambda *F1 + sqrt(1-lambda^2)*e2
  x3=lambda *F1 + sqrt(1-lambda^2)*e3
  x4=lambda *F1 + sqrt(1-lambda^2)*e4
  x5=lambda *F1 + sqrt(1-lambda^2)*e5
  x6=lambda *F1 + sqrt(1-lambda^2)*e6
  
  m <- data.frame(x1 = x1, x2 = x2, x3 = x3, x4 = x4, x5=x5,x6=x6)
  return(m)
}
simumain.te6.studyc1=function(leng,samp){
  
  
  
  
  times=0
  #replication time
  savea=vector()
  saveo=vector()
  saveglb=vector()
  saveglba=vector()
  
  while(times<1){
    x=simucorv6.te.studyc1(samp)
    #At first, an ordinal disctirbution with intercorrelation is simulated
    maxx=x
    
    alpha.res=omega(maxx,plot=F)
    omgea.res=alpha.res
    comax=cov(maxx)
    glb.res=glb.algebraic(comax)
    glba.res=glb.fa(comax)
    #we use omega() and alpha() in psych. For GlB and GLBa, cov matrix calculated, then glb.algebraic() and glb.fa() are used.
    
    savea=c(savea,alpha.res$alpha)
    
    saveo=c(saveo,omgea.res$omega.tot)
    
    saveglb=c(saveglb,glb.res$glb)
    
    saveglba=c(saveglba,glba.res$glb)
    
    print(times)
    times=times+1}
  
  return(c(leng,samp,"TE",savea,saveo,saveglb,saveglba
  ))
  
  
  
  
}
simumain.te6.studyc1(6,largesample)
print("test for the supplementary study in discussion,.3")

simucorv12.cg.studyc2=function(samp){
  #  #simulation for the conegernic dataset with 12 items, with the method used in the original study
  
  n=samp
  
  F1=rnorm(n,0,1)
  F2=rnorm(n,0,1)
  F3=rnorm(n,0,1)
  F4=rnorm(n,0,1)
  F5=rnorm(n,0,1)
  F6=rnorm(n,0,1)
  F7=rnorm(n,0,1)
  F8=rnorm(n,0,1)
  F9=rnorm(n,0,1)
  F10=rnorm(n,0,1)
  F11=rnorm(n,0,1)
  F12=rnorm(n,0,1)
  
  
  e1=rnorm(n,0,1)
  e2=rnorm(n,0,1)
  e3=rnorm(n,0,1)
  e4=rnorm(n,0,1)
  e5=rnorm(n,0,1)
  e6=rnorm(n,0,1)
  e7=rnorm(n,0,1)
  e8=rnorm(n,0,1)
  e9=rnorm(n,0,1)
  e10=rnorm(n,0,1)
  e11=rnorm(n,0,1)
  e12=rnorm(n,0,1)
  
  #the lambda is different for all items
  
  x1=0.15 *F1 + sqrt(1-0.2^2)*e1
  x2=0.2 *F1 + sqrt(1-0.25^2)*e2
  x3=0.25 *F1 + sqrt(1-0.3^2)*e3
  x4=0.3 *F1 + sqrt(1-0.35^2)*e4
  x5=0.2 *F1 + sqrt(1-0.4^2)*e5
  x6=0.3*F1 + sqrt(1-0.45^2)*e6
  x7=0.2 *F1 + sqrt(1-0.5^2)*e7
  x8=0.5 *F1 + sqrt(1-0.55^2)*e8
  x9=0.2 *F1 + sqrt(1-0.6^2)*e9
  x10=0.15 *F1 + sqrt(1-0.65^2)*e10
  x11=0.3 *F1 + sqrt(1-0.5^2)*e11
  x12=0.4 *F1 + sqrt(1-0.4^2)*e12
  
  m <- data.frame(x1 = x1, x2 = x2, x3 = x3, x4 = x4, x5=x5,x6=x6,x7=x7,x8=x8,x9=x9,x10=x10,x11=x11,x12=x12)
  
  return(m)
}
simumain.te12.studyc2=function(leng,samp){
  
  
  
  
  times=0
  #replication time
  savea=vector()
  saveo=vector()
  saveglb=vector()
  saveglba=vector()
  
  while(times<1){
    x=simucorv12.cg.studyc2(samp)
    #At first, an ordinal disctirbution with intercorrelation is simulated
    maxx=x
    
    alpha.res=omega(maxx,plot=F)
    omgea.res=alpha.res
    comax=cov(maxx)
    glb.res=glb.algebraic(comax)
    glba.res=glb.fa(comax)
    #we use omega() and alpha() in psych. For GlB and GLBa, cov matrix calculated, then glb.algebraic() and glb.fa() are used.
    
    savea=c(savea,alpha.res$alpha)
    
    saveo=c(saveo,omgea.res$omega.tot)
    
    saveglb=c(saveglb,glb.res$glb)
    
    saveglba=c(saveglba,glba.res$glb)
    
    print(times)
    times=times+1}
  
  return(c(leng,samp,"TE",savea,saveo,saveglb,saveglba
  ))
  
  
  
  
}
simumain.te12.studyc2(12,largesample)
print("test for the supplementary study in discussion,.5")
