# Supplementary material for: Monte Carlo simulation with confusion matrix paradigm – A sample of internal consistency indices
Source: Front Psychol. 2023 Dec 27;14:1298534. doi: 10.3389/fpsyg.2023.1298534 (PMC10788128; doi:10.3389/fpsyg.2023.1298534)
Supplement: Supplementary file 1 [file Data_Sheet_1.ZIP › simu1.R]

#Simulation for study 1.
library(psych)
library(GPArotation)
#set a random seed
set.seed(114514)
saveall=vector()
#create an overall vector to save all the result

simumain=function(leng,samp){
  #create a funnction for main simulation
  #questionnaire length and sample size
  
  times=0
  #replication time
  savea=vector()
  saveo=vector()
  saveglb=vector()
  saveglba=vector()
  
  
  while(times<10000){
    x=rnorm(leng*samp,0,1)
    #At first, a N~(0,1) is created with enough sample, then, it is cut into a result matrix of participants.
    maxx=matrix(x,,leng)
    
    alpha.res=omega(maxx,plot=F)
    omgea.res=omega(maxx,plot=F)
    comax=cov(maxx)
    glb.res=glb.algebraic(comax)
    glba.res=glb.fa(comax)
    #we use omega() and alpha() in psych. For GlB and GLBa, cov matrix calculated first, then glb.algebraic() and glb.fa() are used.
    
    savea=c(savea,alpha.res$alpha)
    
    saveo=c(saveo,omgea.res$omega.tot)
    
    saveglb=c(saveglb,glb.res$glb)
    
    saveglba=c(saveglba,glba.res$glb)
    
    
    print(times)
    times=times+1} 
  
  return(c(leng,samp,mean(savea),mean(saveo),mean(saveglb),mean(saveglba),
           sqrt(mean(savea^2))
           ,sqrt(mean(saveo^2))
           ,sqrt(mean(saveglb^2))
           ,sqrt(mean(saveglba^2))))
}
res6.250=simumain(6,250)
res6.500=simumain(6,500)
res6.1000=simumain(6,1000)
res12.250=simumain(12,250)
res12.500=simumain(12,500)
res12.1000=simumain(12,1000)
