# Supplementary material for: Monte Carlo simulation with confusion matrix paradigm – A sample of internal consistency indices
Source: Front Psychol. 2023 Dec 27;14:1298534. doi: 10.3389/fpsyg.2023.1298534 (PMC10788128; doi:10.3389/fpsyg.2023.1298534)
Supplement: Supplementary file 1 [file Data_Sheet_1.ZIP › simu2a.R]

#Simulation for study 2, part 1 ,evaluation of FPm.
library(psych)
library(GPArotation)

set.seed(114515)
saveall=vector()

simumain=function(leng,samp){
  #the main simulation function
  
  times=0
  #replication time
  savea=vector()
  saveo=vector()
  saveglb=vector()
  saveglba=vector()
  
  
  while(times<10000){
    x=rnorm(leng*samp,0,1)
    #At first, a N~(0,1) is created with enough sample, then, it is cut into a result matrix of participants.
    maxx=matrix(x,,leng)
    
    alpha.res=omega(maxx,plot=F)
    omgea.res=alpha.res
    #both of the omega and alpha are calculated by omgea()function in the orginal study, therefore, save some time in simulation.
    comax=cov(maxx)
    glb.res=glb.algebraic(comax)
    glba.res=glb.fa(comax)
    #we use omega() and alpha() in psych. For GlB and GLBa, cov matrix calculated first, then glb.algebraic() and glb.fa() are used.
    
    savea=c(savea,alpha.res$alpha)
    
    saveo=c(saveo,omgea.res$omega.tot)
    #the call is different.
    saveglb=c(saveglb,glb.res$glb)
    
    saveglba=c(saveglba,glba.res$glb)
    
    
    print(times)
    times=times+1}
  
  return(c(leng,samp,
           length(which(savea>=0.7)),
           length(which(saveo>=0.7)),
           length(which(saveglb>=0.7)),
           length(which(saveglba>=0.7))))
  
  
  
  
  
}

res20.6=simumain(6,20)
Sys.sleep(300)
#cool down, would not influence the result.
res30.6=simumain(6,30)
Sys.sleep(300)
res40.6=simumain(6,40)
Sys.sleep(300)
res50.6=simumain(6,50)
Sys.sleep(300)
res250.6=simumain(6,250)
Sys.sleep(300)
res500.6=simumain(6,500)
Sys.sleep(300)
res1000.6=simumain(6,1000)
Sys.sleep(300)
res20.12=simumain(12,20)
Sys.sleep(300)
res30.12=simumain(12,30)
Sys.sleep(300)
res40.12=simumain(12,40)
Sys.sleep(300)
res50.12=simumain(12,50)
Sys.sleep(300)
res250.12=simumain(12,250)
Sys.sleep(300)
res500.12=simumain(12,500)
Sys.sleep(300)
res1000.12=simumain(12,1000)
Sys.sleep(300)
savemain=c(res20.6,
           res30.6,
           res40.6,
           res50.6,
           res250.6,
           res500.6,
           res1000.6,
           res20.12,
           res30.12,
           res40.12,
           res50.12,
           res250.12,
           res500.12,
           res1000.12)
