# Supplementary material for: Monte Carlo simulation with confusion matrix paradigm – A sample of internal consistency indices
Source: Front Psychol. 2023 Dec 27;14:1298534. doi: 10.3389/fpsyg.2023.1298534 (PMC10788128; doi:10.3389/fpsyg.2023.1298534)
Supplement: Supplementary file 1 [file Data_Sheet_1.ZIP › simu3.R]

#Simulation for sample in the discussion
#Simulation for test code.
#This part of the code is used to test the validity of the simulation with a very large sample size.
library(psych)
library(GPArotation)
#set a random seed
set.seed(114514)
simucorv6.te.studyc1=function(samp){
  #simulation for the tau-euqivalence dataset with six items, with the method used in the original study
  lambda=0.26
  #the lambda is .55 for all variables.
  n=samp
  F1=rnorm(n,0,1)
  F2=rnorm(n,0,1)
  F3=rnorm(n,0,1)
  F4=rnorm(n,0,1)
  F5=rnorm(n,0,1)
  F6=rnorm(n,0,1)
  
  
  e1=rnorm(n,0,1)
  e2=rnorm(n,0,1)
  e3=rnorm(n,0,1)
  e4=rnorm(n,0,1)
  e5=rnorm(n,0,1)
  e6=rnorm(n,0,1)
  
  
  x1=lambda *F1 + sqrt(1-lambda^2)*e1
  x2=lambda *F1 + sqrt(1-lambda^2)*e2
  x3=lambda *F1 + sqrt(1-lambda^2)*e3
  x4=lambda *F1 + sqrt(1-lambda^2)*e4
  x5=lambda *F1 + sqrt(1-lambda^2)*e5
  x6=lambda *F1 + sqrt(1-lambda^2)*e6
  
  m <- data.frame(x1 = x1, x2 = x2, x3 = x3, x4 = x4, x5=x5,x6=x6)
  return(m)
}
simumain.te6.studyc1=function(leng,samp){
  
  
  
  
  times=0
  #replication time
  savea=vector()
  saveo=vector()
  saveglb=vector()
  saveglba=vector()
  
  while(times<10000){
    x=simucorv6.te.studyc1(samp)
    #At first, an ordinal disctirbution with intercorrelation is simulated
    maxx=x
    
    alpha.res=omega(maxx,plot=F)
    omgea.res=alpha.res
    comax=cov(maxx)
    glb.res=glb.algebraic(comax)
    glba.res=glb.fa(comax)
    #we use omega() and alpha() in psych. For GlB and GLBa, cov matrix calculated, then glb.algebraic() and glb.fa() are used.
    
    savea=c(savea,alpha.res$alpha)
    
    saveo=c(saveo,omgea.res$omega.tot)
    
    saveglb=c(saveglb,glb.res$glb)
    
    saveglba=c(saveglba,glba.res$glb)
    
    print(c(times,samp))
    times=times+1}
  
  return(c(leng,samp,"TE",length(which(savea>0.7)),
           length(which(saveo>0.7)),
           length(which(saveglb>0.7)),
           length(which(saveglba>0.7))))
  
  
  
}


res1=simumain.te6.studyc1(6,20)
res2=simumain.te6.studyc1(6,25)
res3=simumain.te6.studyc1(6,30)
res4=simumain.te6.studyc1(6,35)
res5=simumain.te6.studyc1(6,40)
res6=simumain.te6.studyc1(6,45)
res7=simumain.te6.studyc1(6,50)
res8=simumain.te6.studyc1(6,250)
res9=simumain.te6.studyc1(6,500)
res10=simumain.te6.studyc1(6,1000)


simucorv12.cg.studyc2=function(samp){
  #  #simulation for the conegernic dataset with 12 items, with the method used in the original study
  
  n=samp
  
  F1=rnorm(n,0,1)
  F2=rnorm(n,0,1)
  F3=rnorm(n,0,1)
  F4=rnorm(n,0,1)
  F5=rnorm(n,0,1)
  F6=rnorm(n,0,1)
  F7=rnorm(n,0,1)
  F8=rnorm(n,0,1)
  F9=rnorm(n,0,1)
  F10=rnorm(n,0,1)
  F11=rnorm(n,0,1)
  F12=rnorm(n,0,1)
  
  
  e1=rnorm(n,0,1)
  e2=rnorm(n,0,1)
  e3=rnorm(n,0,1)
  e4=rnorm(n,0,1)
  e5=rnorm(n,0,1)
  e6=rnorm(n,0,1)
  e7=rnorm(n,0,1)
  e8=rnorm(n,0,1)
  e9=rnorm(n,0,1)
  e10=rnorm(n,0,1)
  e11=rnorm(n,0,1)
  e12=rnorm(n,0,1)
  
  #the lambda is different for all items
  
  x1=0.15 *F1 + sqrt(1-0.2^2)*e1
  x2=0.2 *F1 + sqrt(1-0.25^2)*e2
  x3=0.25 *F1 + sqrt(1-0.3^2)*e3
  x4=0.3 *F1 + sqrt(1-0.35^2)*e4
  x5=0.2 *F1 + sqrt(1-0.4^2)*e5
  x6=0.3*F1 + sqrt(1-0.45^2)*e6
  x7=0.2 *F1 + sqrt(1-0.5^2)*e7
  x8=0.5 *F1 + sqrt(1-0.55^2)*e8
  x9=0.2 *F1 + sqrt(1-0.6^2)*e9
  x10=0.15 *F1 + sqrt(1-0.65^2)*e10
  x11=0.3 *F1 + sqrt(1-0.5^2)*e11
  x12=0.4 *F1 + sqrt(1-0.4^2)*e12
  
  m <- data.frame(x1 = x1, x2 = x2, x3 = x3, x4 = x4, x5=x5,x6=x6,x7=x7,x8=x8,x9=x9,x10=x10,x11=x11,x12=x12)
  
  return(m)
}
simumain.cg12.studyc2=function(leng,samp){
  
  
  
  
  times=0
  #replication time
  savea=vector()
  saveo=vector()
  saveglb=vector()
  saveglba=vector()
  
  while(times<10000){
    x=simucorv12.cg.studyc2(samp)
    #At first, an ordinal disctirbution with intercorrelation is simulated
    maxx=x
    
    alpha.res=omega(maxx,plot=F)
    omgea.res=alpha.res
    comax=cov(maxx)
    glb.res=glb.algebraic(comax)
    glba.res=glb.fa(comax)
    #we use omega() and alpha() in psych. For GlB and GLBa, cov matrix calculated, then glb.algebraic() and glb.fa() are used.
    
    savea=c(savea,alpha.res$alpha)
    
    saveo=c(saveo,omgea.res$omega.tot)
    
    saveglb=c(saveglb,glb.res$glb)
    
    saveglba=c(saveglba,glba.res$glb)
    
    print(c(times,samp))
    times=times+1}
  
  return(c(leng,samp,"CG",length(which(savea>0.7)),
           length(which(saveo>0.7)),
           length(which(saveglb>0.7)),
           length(which(saveglba>0.7))))
  
  
  
}

res11=simumain.cg12.studyc2(12,20)
res12=simumain.cg12.studyc2(12,25)
res13=simumain.cg12.studyc2(12,30)
res14=simumain.cg12.studyc2(12,35)
res15=simumain.cg12.studyc2(12,40)
res16=simumain.cg12.studyc2(12,45)
res17=simumain.cg12.studyc2(12,50)
res18=simumain.cg12.studyc2(12,250)
res19=simumain.cg12.studyc2(12,500)
res20=simumain.cg12.studyc2(12,1000)
